# Supplementary material for: Panx1 regulates neural stem and progenitor cell behaviours associated with cytoskeletal dynamics and interacts with multiple cytoskeletal elements
Source: Cell Commun Signal. 2013 Aug 21;11:62. doi: 10.1186/1478-811X-11-62 (PMC3765679; doi:10.1186/1478-811X-11-62)
Supplement: Additional file 2: Table S1 — GO analysis of Panx1 interactors - gene sets associated with the cytoskeleton. [file 1478-811X-11-62-S2.xlsx]

## Sheet: Sheet1
Table 1 GO analysis of Panx1 interactors - gene sets associated with the cytoskeleton
# genes amenable to GO analysis	97
Gene set name	# Genese in Gene Set (K)	GO term	# Genes in Overlap (k)	k/K	p value	FDR q-value
CYTOSKELETAL_PART	235	Genes annotated by the GO term GO:0044430. Any constituent part of the cytoskeleton, a cellular scaffolding or skeleton that maintains cell shape, enables some cell motion (using structures such as flagella and cilia), and plays important roles in both intra-cellular transport (e.g. the movement of vesicles and organelles) and cellular division. Includes constituent parts of intermediate filament…	22	0.0936	5.55e-16	4.75e-14
CYTOSKELETON	367	Genes annotated by the GO term GO:0005856. Any of the various filamentous elements that form the internal framework of cells, and typically remain after treatment of the cells with mild detergent to remove membrane constituents and soluble components of the cytoplasm. The term embraces intermediate filaments, microfilaments, microtubules, the microtrabecular lattice, and other structures characte…	26	0.0708	1.11e-15	8.97e-14
ACTIN_CYTOSKELETON	129	Genes annotated by the GO term GO:0015629. The part of the cytoskeleton (the internal framework of a cell) composed of actin and associated proteins. Includes actin cytoskeleton-associated complexes.	14	0.1085	1.61e-11	9.03e-10
MICROTUBULE_CYTOSKELETON	152	Genes annotated by the GO term GO:0015630. The part of the cytoskeleton (the internal framework of a cell) composed of microtubules and associated proteins.	11	0.0724	1.7e-07	6.18e-06
CYTOSKELETON_ORGANIZATION_AND_BIOGENESIS	208	Genes annotated by the GO term GO:0007010. A process that is carried out at the cellular level which results in the formation, arrangement of constituent parts, or disassembly of cytoskeletal structures.	11	0.0529	3.77e-06	0.000122
MICROTUBULE	32	Genes annotated by the GO term GO:0005874. Any of the long, generally straight, hollow tubes of internal diameter 12-15 nm and external diameter 24 nm found in a wide variety of eukaryotic cells; each consists (usually) of 13 protofilaments of polymeric tubulin, staggered in such a manner that the tubulin monomers are arranged in a helical pattern on the microtubular surface, and with the alpha/b…	5	0.1562	1e-05	0.00028
ACTIN_FILAMENT_BASED_PROCESS	115	Genes annotated by the GO term GO:0030029. Any cellular process that depends upon or alters the actin cytoskeleton, that part of the cytoskeleton comprising actin filaments and their associated proteins.	8	0.0696	1.11e-05	0.000304
CELL_CORTEX	39	Genes annotated by the GO term GO:0005938. The region of a cell that lies just beneath the plasma membrane and often, but not always, contains a network of actin filaments and associated proteins.	5	0.1282	2.71e-05	0.000662
ACTIN_BINDING	76	Genes annotated by the GO term GO:0003779. Interacting selectively with monomeric or multimeric forms of actin, including actin filaments.	6	0.0789	6.98e-05	0.00139
ACTIN_FILAMENT_BASED_MOVEMENT	10	Genes annotated by the GO term GO:0030048. Movement of organelles or other particles along actin filaments, or sliding of actin filaments past each other, mediated by motor proteins.	3	0.3	8.55e-05	0.00168
STRUCTURAL_CONSTITUENT_OF_CYTOSKELETON	57	Genes annotated by the GO term GO:0005200. The action of a molecule that contributes to the structural integrity of a cytoskeletal structure.	5	0.0877	0.000173	0.00264
